# Supplementary material for: The Wheat Intrinsically Disordered Protein TdRL1 Negatively Regulates the Type One Protein Phosphatase TdPP1
Source: Biomolecules. 2025 Apr 28;15(5):631. doi: 10.3390/biom15050631 (PMC12109034; doi:10.3390/biom15050631)
Supplement: Supplementary file 1 [file biomolecules-15-00631-s001.zip]

Archive with 1 entries (1 files):
- biomolecules-3473878-supplementary.pptx
